# Supplementary material for: Glucagon-like Peptide-2 Acts Partially Through Central GLP-2R and MC4R in Mobilizing Stored Lipids from the Intestine
Source: Nutrients. 2025 Apr 23;17(9):1416. doi: 10.3390/nu17091416 (PMC12073721; doi:10.3390/nu17091416)
Supplement: Supplementary file 1 [file nutrients-17-01416-s001.zip]

Archive with 1 entries (1 files):
- nutrients-3560714-supplementary.pdf
